# Supplementary material for: Lipid metabolism gene-wide profile and survival signature of lung adenocarcinoma
Source: Lipids Health Dis. 2020 Oct 13;19:222. doi: 10.1186/s12944-020-01390-9 (PMC7557101; doi:10.1186/s12944-020-01390-9)
Supplement: Supplementary file 2 — Additional file 2:. [file 12944_2020_1390_MOESM2_ESM.csv]

	ONTOLOGY	ID	Description	GeneRatio	BgRatio	pvalue	p.adjust	qvalue	geneID	Count
GO:0006631	BP	GO:0006631	fatty acid metabolic process	56/213	339/17913	2.94E-48	8.11E-45	6.14E-45	CAV1/AKR1C2/CD36/PLA2G4F/ACADL/LPL/PLA2G1B/PTGES/ALOX5AP/ALOX5/PLA2G4A/ALOX15/AKR1C3/PTGDS/FABP5/CBR1/FA2H/APOC1/PPARG/CYP4F11/SCD5/THEM5/CYP1A1/ACOXL/CYP1A2/MIF/CYP4F3/PTGR1/CEL/SLC27A3/HACD4/TRIB3/PTGIS/DECR2/HPGDS/LPGAT1/LYPLA1/SGPL1/PLA2G10/ELOVL6/SLC27A6/ACACB/SLC27A2/CYP2D6/PLA2G3/ELOVL4/APOC3/CPT1B/INS/PRKAA2/PON1/ELOVL2/ACOT11/UGT1A8/ALOXE3/CYP2C9	56
GO:0046486	BP	GO:0046486	glycerolipid metabolic process	55/213	385/17913	8.36E-44	1.15E-40	8.72E-41	FABP4/CAV1/GPD1/PLA2G4F/LDLR/LPL/PLA2G1B/PIP5K1B/PLA2G4A/ALOX15/FABP5/MFSD2A/PNPLA6/APOC1/ACHE/CPNE7/FABP7/THEM5/PCSK9/ENPP2/SERINC1/SLC44A5/PLAAT1/APOA2/SELENOI/LPGAT1/SYNJ2/PLA2G10/ETNK2/DGAT1/PIK3R5/ETNPPL/PLA2G2D/ACP6/MTMR7/G6PC/PCK1/PLA2G3/PHOSPHO1/PCYT1B/PLEKHA8/DGKA/GPAT2/CETP/PLA2G5/AWAT2/APOC3/PIK3C2G/PON1/MOGAT1/LIPF/APOB/CHAT/AGMO/PNPLA5	55
GO:1901568	BP	GO:1901568	fatty acid derivative metabolic process	37/213	154/17913	4.15E-38	3.81E-35	2.88E-35	AKR1C2/PLA2G4F/PLA2G1B/PTGES/ALOX5AP/ALOX5/PLA2G4A/ALOX15/AKR1C3/PTGDS/FABP5/CBR1/SCD5/THEM5/CYP1A1/CYP1A2/MIF/CYP4F3/PTGR1/PTGIS/HPGDS/ACSS3/PLA2G10/DGAT1/FAR2/BDH1/ELOVL6/DPEP1/PLA2G3/HMGCLL1/PLA2G5/ELOVL4/AWAT2/PON1/ELOVL2/ALOXE3/CYP2C9	37
GO:0008202	BP	GO:0008202	steroid metabolic process	46/213	321/17913	1.54E-36	1.06E-33	8.03E-34	CYP24A1/AKR1C2/ACADL/HSD17B6/AKR1C1/CGA/LDLR/AGT/AKR1C3/CYP27A1/LEPR/UGT2B15/APOC1/SRD5A3/CYP1A1/CYP1A2/PCSK9/AKR1B15/CEL/GC/CYP27B1/AKR1C4/SRD5A1/APOA2/NPC1L1/SGPL1/UGT2B11/BAAT/OSBPL6/ELOVL6/ACACB/SLC27A2/G6PC/RORA/CYP2D6/CETP/CYP3A7/CYP2B6/PRKAA2/PON1/HSD17B2/LHB/CYP17A1/UGT1A8/APOB/CYP2C9	46
GO:0006633	BP	GO:0006633	fatty acid biosynthetic process	33/213	144/17913	2.78E-33	1.53E-30	1.16E-30	PLA2G4F/ACADL/LPL/PLA2G1B/PTGES/ALOX5AP/ALOX5/ALOX15/AKR1C3/PTGDS/FABP5/CBR1/FA2H/APOC1/SCD5/CYP1A1/CYP1A2/MIF/HACD4/TRIB3/PTGIS/DECR2/HPGDS/LPGAT1/ELOVL6/ACACB/CYP2D6/ELOVL4/APOC3/PRKAA2/ELOVL2/ALOXE3/CYP2C9	33
GO:0072330	BP	GO:0072330	monocarboxylic acid biosynthetic process	43/213	318/17913	4.86E-33	2.23E-30	1.69E-30	GPD1/PLA2G4F/ACADL/LPL/PLA2G1B/PTGES/ALOX5AP/ALOX5/ALOX15/AKR1C3/PTGDS/CYP27A1/FABP5/CBR1/FA2H/APOC1/SCD5/LDHA/ENO3/CYP1A1/CYP1A2/ALDOA/MIF/HACD4/AKR1C4/TRIB3/PTGIS/DECR2/HPGDS/LPGAT1/BAAT/OSBPL6/ELOVL6/ACACB/SLC27A2/CYP2D6/ELOVL4/APOC3/INS/PRKAA2/ELOVL2/ALOXE3/CYP2C9	43
GO:0016042	BP	GO:0016042	lipid catabolic process	42/213	300/17913	6.64E-33	2.61E-30	1.98E-30	FABP4/AKR1B10/CYP24A1/ACADL/HSD17B6/LDLR/LPL/PLA2G1B/PAFAH1B3/AKR1C3/CYP27A1/FABP5/PNPLA6/APOC1/SRD5A3/FABP7/LIPA/ACOXL/CYP1A2/CYP4F3/ENPP2/CEL/CYP27B1/PLAAT1/DECR2/SRD5A1/APOA2/SGPL1/PLA2G10/PLA2G2D/ACACB/SLC27A2/PLA2G3/ADORA1/PLA2G5/APOC3/CPT1B/INS/LIPF/APOB/CLPS/PNPLA5	42
GO:0006644	BP	GO:0006644	phospholipid metabolic process	46/213	402/17913	4.60E-32	1.58E-29	1.20E-29	GPD1/PLA2G4F/LDLR/LPL/PLA2G1B/PIP5K1B/PLA2G4A/ALOX15/FABP5/SOCS3/MFSD2A/PNPLA6/APOC1/ACHE/SRD5A3/CPNE7/THEM5/SGMS2/PCSK9/ENPP2/SERINC1/SLC44A5/PLAAT1/APOA2/SELENOI/LPGAT1/SYNJ2/PLA2G10/ETNK2/PIK3R5/ETNPPL/PLA2G2D/TNFAIP8L3/ACP6/MTMR7/PLA2G3/PHOSPHO1/PCYT1B/PLEKHA8/DGKA/GPAT2/CETP/PLA2G5/PIK3C2G/PON1/CHAT	46
